# Supplementary material for: Hematological reference intervals for Danish crossbred Landrace Yorkshire Duroc (LYD) pigs used in biomedical research
Source: Acta Vet Scand. 2025 Feb 24;67:11. doi: 10.1186/s13028-025-00798-6 (PMC11853315; doi:10.1186/s13028-025-00798-6)
Supplement: Supplementary file 1 — Additional file 1. Estimated error (%) in the total platelet count. The number of single platelets and platelets in clumps were calculated in eight high power fields and an estimated error in the total platelet count was calculated as "number of platelets in clumps"/"total counted number of platelets". [file 13028_2025_798_MOESM1_ESM.xlsx]

## Sheet: Sheet1
Randomized blood films	Normal/abnormal plt distribution	Number of plt clumps in 8 HPF	Number of trc in clumps in 8 HPF	trc/HPF	Number of single trc in 8 HPF	Estimated error (%)	Estimated total trc in 8 HPF	Platelet aggregation score	Tube filling score
ref139	a	0	0	30.1	240.8	0	240.8	0	1
ref109	a	3	10	16.8	134.4	-6.92521	144.4	3.4626	1
ref28	a	15	61	31.6	252.8	-19.4391	313.8	9.71957	1
ref9	a	5	18	13.5	108	-14.2857	126	7.14286	1
ref80	a	11	41	30.5	244	-14.386	285	7.19298	2
ref30	a	16	75	42.4	339.2	-18.1072	414.2	9.0536	1
ref135	a	0	0	29.3	234.4	0	234.4	0	1
ref81	a	12	48	35.3	282.4	-14.5278	330.4	7.26392	1
ref111	a	27	123	26	208	-37.1601	331	18.5801	1
ref46	a	13	48	38.3	306.4	-13.544	354.4	6.77201	1
ref129	a	3	10	31.8	254.4	-3.78215	264.4	1.89107	1
ref123	a	1	3	43.5	348	-0.854701	351	0.42735	1
ref122	a	1	3	34.5	276	-1.07527	279	0.537634	1
ref117	a	12	48	35	280	-14.6341	328	7.31707	1
ref113	a	3	9	22.4	179.2	-4.78215	188.2	2.39107	1
ref95	a	30	119	28.3	226.4	-34.4528	345.4	17.2264	1
ref93	a	23	104	39.8	318.4	-24.6212	422.4	12.3106	1
ref83	a	15	60	32.6	260.8	-18.7032	320.8	9.35162	1
ref68	a	6	20	32.4	259.2	-7.16332	279.2	3.58166	1
ref59	a	0	0	30	240	0	240	0	1
ref57	a	21	88	46.4	371.2	-19.1638	459.2	9.58188	3
ref54	a	8	38	25.9	207.2	-15.4976	245.2	7.74878	3
ref53	a	2	6	38.6	308.8	-1.90597	314.8	0.952986	3
ref49	a	10	34	43.1	344.8	-8.97571	378.8	4.48786	3
ref45	a	7	24	28.8	230.4	-9.43396	254.4	4.71698	1
ref41	a	3	11	33.5	268	-3.94265	279	1.97133	3
ref40	a	4	14	19.1	152.8	-8.39329	166.8	4.19664	1
ref39	a	8	27	33.4	267.2	-9.17743	294.2	4.58872	1
ref22	a	7	29	31.4	251.2	-10.3498	280.2	5.17488	1
ref21	a	1	4	23.8	190.4	-2.05761	194.4	1.02881	3
ref19	a	10	43	18.8	150.4	-22.2337	193.4	11.1169	1
ref17	a	1	3	26	208	-1.4218	211	0.7109	1
ref64	n	2	7	30.4	243.2	-2.79776	250.2	0.69944	1
ref125	n	8	27	52.5	420	-6.04027	447	3.02013	1
ref27	n	8	34	41	328	-9.39227	362	4.69613	1
ref94	n	22	87	45.4	363.2	-19.3247	450.2	9.66237	1
ref75	n	2	7	26.8	214.4	-3.1617	221.4	1.58085	1
ref131	n	4	14	52.1	416.8	-3.24977	430.8	1.62488	1
ref99	n	9	29	34.3	274.4	-9.55834	303.4	4.77917	1
ref138	n	2	7	28.3	226.4	-2.99914	233.4	1.49957	1
ref24	n	4	12	53.4	427.2	-2.73224	439.2	1.36612	1
ref85	n	6	22	35	280	-7.28477	302	3.64238	1
ref127	n	5	17	31	248	-6.41509	265	3.20755	1
ref115	n	4	16	42.1	336.8	-4.53515	352.8	2.26757	1
ref105	n	15	73	40	320	-18.5751	393	9.28753	1
ref101	n	16	55	65.6	524.8	-9.48603	579.8	4.74301	1
ref100	n	10	32	34.8	278.4	-10.3093	310.4	5.15464	1
ref92	n	6	25	37.5	300	-7.69231	325	3.84615	1
ref91	n	7	27	44	352	-7.12401	379	3.56201	3
ref89	n	10	39	34.6	276.8	-12.3496	315.8	6.17479	3
ref88	n	15	65	51.5	412	-13.6268	477	6.81342	1
ref84	n	6	21	24.9	199.2	-9.53678	220.2	4.76839	1
ref79	n	25	105	33	264	-28.4553	369	14.2276	1
ref63	n	0	0	43.4	347.2	0	347.2	0	1
ref62	n	0	0	44.8	358.4	0	358.4	0	1
ref58	n	6	19	42.5	340	-5.29248	359	2.64624	1
ref47	n	18	78	30.5	244	-24.2236	322	12.1118	3
ref44	n	4	18	45.5	364	-4.71204	382	2.35602	1
ref42	n	1	3	39	312	-0.952381	315	0.47619	1
ref37	n	11	45	61.1	488.8	-8.43012	533.8	4.21506	1
ref25	n	16	97	37.8	302.4	-24.2864	399.4	12.1432	1
ref23	n	3	12	45.1	360.8	-3.21888	372.8	1.60944	1
ref15	n	5	17	31.6	252.8	-6.30096	269.8	3.15048	1
ref3	n	10	39	27.1	216.8	-15.2463	255.8	7.62314	1
