# Supplementary material for: Hematological reference intervals for Danish crossbred Landrace Yorkshire Duroc (LYD) pigs used in biomedical research
Source: Acta Vet Scand. 2025 Feb 24;67:11. doi: 10.1186/s13028-025-00798-6 (PMC11853315; doi:10.1186/s13028-025-00798-6)
Supplement: Supplementary file 2 — Additional file 2. Quality controls. The mean value, standard deviation (SD) and the coefficient of variation (CV) of the quality controls. [file 13028_2025_798_MOESM2_ESM.xlsx]

## Sheet: Sheet1
	Mean	CV (%)	SD
RBC	4.376	1.4	0.06
HGB	13.2	1.8	0.23
HCT	38.26	2.1	0.8
MCV	87.43	1.4	1.21
MCH	30.16	1.3	0.4
MCHC	34.52	0.9	0.3
RDW-SD	47.22	2.7	1.27
RET	127.44	20	25.46
PLT-O	183.7	7.5	13.8
PLT-I	240.2	3.6	8.8
PDW	9.39	7.1	0.67
MPV	8.71	4	0.35
WBC	7.525	4	0.3
NEUT	3.146	4.2	0.131
LYMPH	2.281	5.6	0.127
MONO	0.891	8.5	0.076
EO	0.761	8.5	0.065
